# Supplementary material for: Comprehensive Analysis of Acquired Genetic Variants and Their Prognostic Impact in Systemic Mastocytosis
Source: Cancers (Basel). 2022 May 18;14(10):2487. doi: 10.3390/cancers14102487 (PMC9139197; doi:10.3390/cancers14102487)
Supplement: Supplementary file 1 [file cancers-14-02487-s001.zip]

Archive with 1 entries (1 files):
- cancers-1690546-supplementary.pdf
